# Supplementary material for: The role of information communication technologies as a moderator of knowledge creation and knowledge sharing in improving the quality of healthcare services
Source: PLoS One. 2022 Aug 3;17(8):e0272346. doi: 10.1371/journal.pone.0272346 (PMC9348677; doi:10.1371/journal.pone.0272346)
Supplement: S1 Data — (XLSX) [file pone.0272346.s001.xlsx]

## Sheet: List1
ID	KNOWLEDGE CREATION		KNOWLEDGE TRANSFER								QUALITY OF HEALTHCARE SERVICES			INFORMATION COMMUNICATION TECHNOLOGIES		CONTROL VARIABLES		GROUP			Legend
	P1.8	P1.9	P1.25	P1.26	P1.27	P1.15	P1.16	P1.17	P1.18	P1.19	P4.16	P4.17	P4.19	P14.9	P14.12	AGE	EDU.	REGION	OWNERSHIP
1	1	1	4	4	4	1	1	2	2	2				5	2	42	5	1	1			Region
2	2	2	2	2	2	2	2	1	2	2				5	2	57	5	1	1		1	Center	61
3	1	1	2	4	3	1	1	1	2	1				2	3	30	5	1	1		2	North	47
4	1	1	2	3	4	1	1	1	1	1				5	2	34	5	1	1		3	South	43
5	1	1	3	4	4	1	1	1	1	1				1	1	54	5	3	1
6	1	3	3	1	1	2	2	2	2	2	1	1	3	2	1	61	5	1	1			Ownership
7	2	2	2	4	2	4	3	2	2	3	2	2	3	3	3	52	5	3	1		1	Public	112
8	2	2	2	1	3	1	1	1	1	2	1	1	2	4	1	41	5	2	1		2	Private	39
9	1	2	4	3	4	3	2	4	3	1				4	1	41	5	1	1
10	2	1	4	4	5	3	2	2	4	2	2	2	2	2	4	39	5	1	1
11	3	3	2	2	2	2	3	2	3	2	2	2	1	5	1	46	5	3	1
12	4	4	4	4	5	4	4	3	5	5	4	4	4	4	4	30	5	2	1
13	2	2	2	2	2	3	2	2	2	2				2	3	32	5	2	1
14	1	1	2	2	2	1	1	1	1	1	1	1	1	5	6	55	5	3	1
15	2	1	4	3	2	4	2	1	4	3	3	3	2	4	3		5	2	1
16	1	1	2	2	2	1	1	1	1	1	1	1	1	5	6	56	5	2	1
17	4	5	5	5	5	5	5	5	5	5	3	3	3	5	4	38	5	1	1
18	3	4	4	5	5	5	5	5	5	5	4	5	4	5	5	38	5	1	1
19	3	3	3	3	2	4	3	4	4	2	4	4	4	1	1	42	5	2	1
20	4	3	4	4	4	3	3	4	4	4	4	1	4	3	4	42	5	2	1
21	4	4	4	4	3	4	4	4	4	4	5	5	5	4	4	50	5	2	1
22	1	1	1	1	1	1	1	1	1	1				2	2	59	5	2	1
23	1	1	1	1	2	1	1	1	1	1				5	4	56	3	2	1
24	1	1	1	1	1	1	1	1	1	1				2	2	59	5	2	1
25	3	3	4	5	4	4	4	3	5	4	4	4	4	4	4	61	5	2	1
26	4	5	4	4	4	4	4	4	3	4	4	3	4	3	4	45	5	2	1
27	4	4	4	4	4	4	5	4	4	5	5	5	5	2	3	30	5	2	1
28	5	5	5	5	5	5	5	5	5	5	5	5	5	4	4	56	5	2	1
29	5	5	5	5	5	5	4	5	5	5	5	5	5	1	3	59	5	2	1
30	3	3	4	4	4	3	2	2	3	4	4	4	4	3	3	50	5	2	1
31	5	5	5	5	5	5	5	4	5	5	5	5	5	5	4	48	5	1	1
32	5	5	5	5	5	5	5	4	5	5	5	5	5	5	4	60	5	1	1
33	5	5	5	5	5	5	5	4	5	5	5	5	5	5	4	64	5	1	1
34	2	4	4	2	4	4	4	2	4	4	4	4	4	3	2	59	5	1	1
35	2	4	4	2	4	4	4	3	3	4	4	4	4	2	2	44	5	1	1
36	2	4	4	2	4	4	4	4	4	4	4	4	4	3	2	51	5	1	1
37	4	5	5	5	5	5	5	4	5	5	5	4	5	4	4	59	5	1	1
38	3	4	4	4	4	4	4	3	4	4	4	4	4	4	3	54	3	1	1
39	5	5	3	3	4	5	5	1	3	3	3	3	3	4	2	39	5	1	1
40	2	2	2	2	2	2	2	2	2	2	4	4	4	4	2	56	5	2	1
41	4	4	4	4	4	4	4	4	4	4	4	4	4	4	4	56	4	2	1
42	4	3	5	5	5	5	4	3	5	5	4	4	4	3	3	32	5	2	1
43	5	5	5	5	5	5	5	5	5	5	5	4	5	4	4	28	5	2	1
44	5	5	5	5	5	5	5	5	5	5	5	4	5	4	4	32	5	2	1
45	5	5	5	5	5	5	5	5	5	5	5	4	5	4	4	55	5	2	1
46	4	4	5	4	5	4	4	4	4	4	3	4	4	4	4	54	5	2	1
47	4	4	4	4	3	4	4	5	4	4	4	4	4	3	4	41	5	2	1
48	4	4	4	4	4	5	4	4	4	4	4	3	4	3	3	53	3	2	1
49	4	4	4	4	4	4	4	4	4	4	4	4	4	4	4	48	5	2	1
50	3	3	4	3	3	3	4	3	4	4	4	4	4	4	2	58	5	2	1
51	5	5	4	4	5	5	4	4	5	4	3	4	2	4	4	53	3	2	1
52	4	4	4	3	3	4	3	3	4	4	4	3	4	4	4	54	5	2	1
53	3	2	4	4	4	3	3	2	2	4	2	2	2	3	4	41	5	2	1
54	2	3	4	4	4	2	2	2	4	4	4	4	4	2	2	59	5	2	1
55	5	4	5	5	5	5	5	5	5	5	5	5	5	5	5	35	5	2	1
56	5	4	5	5	5	5	5	5	5	5	5	5	5	5	4	44	5	2	1
57	5	4	5	5	5	5	5	5	5	5	5	5	5	5	5	57	5	2	1
58	5	4	4	5	4	4	4	4	4	5	4	4	4	5	4	53	5	3	1
59	3	3	4	3	3	3	3	2	4	4	4	2	3	3	4	38	5	3	1
60	4	4	4	5	4	5	5	4	5	4	4	4	4	5	4	29	5	3	1
61	3	4	5	4	5	5	5	5	5	5	4	4	4	4	4	57	5	3	1
62	3	4	5	5	4	5	3	3	5	5	4	4	5	4	4	66	5	3	1
63	3	4	5	5	5	5	5	3	5	5	4	4	4	4	4	60	3	3	1
64	5	5	4	5	5	5	5	4	5	5	5	5	4	5	4	32	5	3	1
65	5	5	5	5	4	5	5	4	5	5	4	4	4	4	4	56	5	3	1
66	5	5	5	5	5	5	5	5	5	5	4	4	4	5	4	58	5	3	1
67	4	4	2	4	2	5	3	5	5	4	4	4	4	5	5	37	5	3	1
68	5	4	4	3	3	4	5	5	4	4	5	5	5	4	3	44	5	3	1
69	5	5	4	5	5	5	5	5	5	5	5	4	5	5	5	57	5	3	1
70	4	4	4	4	4	4	4	2	3	5	4	5	4	5	4	64	5	3	1
71	5	3	4	3	5	5	3	2	4	5	5	4	5	5	3	39	5	3	1
72	4	4	4	4	4	4	4	3	4	4	4	4	4	3	2	58	5	3	1
73	3	2	4	5	5	1	3	1	2	1				4	4	39	5	3	1
74	2	1	5	5	5	5	1	1	1	2				5	5	39	5	3	1
75	4	5	5	5	5	5	5	4	5	5	5	5	5	5	5	59	5	3	1
76	3	3	4	3	4	3	3	2	4	3				4	4	41	5	3	1
77	3	3	4	4	4	3	3	3	2	2				4	4	50	3	3	1
78	5	5	5	5	5	5	5	3	5	4	5	5	5	5	4	42	5	3	1
79	5	5	5	5	5	5	5	5	5	5	5	2	5	5	5	58	5	3	1
80	4	4	5	4	4	5	5	4	5	5	5	5	5	5	5	61	3	3	1
81	4	5	5	5	5	5	5	5	5	5	4	5	5	5	4	59	5	3	1
82	4	4	4	4	4	4	4	4	4	4	4	4	4	4	4	58	4	2	1
83	4	4	4	4	4	4	4	4	4	4	4	4	4	4	4	62	5	2	1
84	4	4	4	4	5	4	4	4	4	4	4	5	4	4	4	54	5	2	1
85	5	5	5	5	5	5	5	5	5	5	5	5	5	4	4	38	5	1	1
86	5	5	4	5	4	5	5	5	5	5	5	5	5	4	5	54	4	1	1
87	5	5	5	5	5	5	5	4	5	5	4	4	5	4	4		5	1	1
88	4	4	5	5	5	4	4	4	4	4	5	5	5	5	5	60	5	1	1
89	5	4	5	5	5	5	5	5	5	5	5	5	5	5	4	47	5	1	1
90	4	4	5	4	5	4	4	5	5	5	5	5	5	4	4	49	5	1	1
91	4	4	4	4	3	4	3	4	3	4	5	4	4	3	4	62	5	3	1
92	4	4	5	5	5	4	4	3	4	4	4	5	5	4	4	48	5	3	1
93	3	4	4	4	4	4	4	3	4	3	4	4	4	4	4	62	5	3	1
94	5	4	5	5	5	5	5	2	5	5	4	4	5	4	4	32	5	3	1
95	5	4	5	4	5	5	5	2	5	5	5	4	5	4	4	49	5	3	1
96	5	4	5	4	5	5	5	2	5	5	4	1	4	4	5	33	5	3	1
97	4	4	4	4	4	5	5	4	4	4	4	4	4	4	4	56	4	3	1
98	4	4	5	4	4	4	4	3	4	5	4	4	4	4	3	30	5	3	1
99	4	5	4	4	4	4	4	4	5	5	5	3	4	5	4	59	5	3	1
100	3	4	3	4	3	4	3	5	3	4	4	3	5	4	4	37	5	1	1
101	4	3	5	5	4	5	3	3	5	4	4	3	3	5	3		5	1	1
102	4	3	5	5	4	5	3	3	4	4	4	3	3	5	3		5	1	1
103	5	5	4	5	5	5	5	4	5	5	5	5	4	4	4	60	5	1	1
104	5	5	4	4	5	5	4	4	5	4	5	5	4	4	4	55	4	1	1
105	5	5	4	5	5	5	4	5	5	5	5	5	4	4	4	53	5	1	1
106	4	5	5	4	5	5	5	4	5	5	4	5	5	5	5	56	5	1	1
107	5	5	5	5	4	5	5	5	5	5	5	5	5	5	5	58	5	1	1
108	4	5	4	5	5	5	5	3	5	3	3	2	4	4	4	55	4	1	1
109	5	4	5	5	4	5	5	5	5	5	5	5	5	5	4	43	5	1	1
110	5	5	4	4	3	5	5	5	5	5	3	3	3	5	4	42	5	1	1
111	4	4	4	4	3	5	5	4	5	5	3	3	3	4	4	49	5	1	1
112	3	3	3	3	4	3	3	3	3	3	5	3	3	3	3			1	1
113	4	4	4	5	5	4	5	4	5	5	5	3	4	4	4	39	5	3	2
114	4	4	4	4	4	4	4	2	2	4	4	4	4	4	4	57	5	1	2
115	4	3	5	4	5	3	3	3	3	4	5	2	4	5	4	61	5	1	2
116	4	4	4	4	3	4	4	4	4	4	4	3	4	4	4	43	3	1	2
117	4	4	4	4	4	5	4	5	5	3	4	5	5	5	5	61	5	1	2
118	4	4	4	4	4	5	5	4	5	4	4	5	5	5	5	60	5	1	2
119	4	5	4	4	5	5	5	5	5	5	4	5	5	5	5	55	4	1	2
120	2	4	3	4	4	3	5	4	4	4	5	5	5	4	5	32	5	2	2
121	5	5	5	5	5	5	5	5	5	5	5	3	5	5	5	63	5	2	2
122	4	4	4	4	4	4	4	4	4	4	4	4	4	4	4	65	3	2	2
123	4	4	4	4	4	3	4	3	3	4	4	4	4	4	4			1	2
124	3	4	4	3	4	4	4	4	3	4	4	4	4	4	4	69	5	1	2
125	4	4	4	4	4	3	4	3	3	4	4	4	4	4	4			1	2
126	4	3	4	4	4	3	4	4	3	4	4	4	4	4	4	57	5	1	2
127	5	4	5	5	5	4	5	4	4	5	5	5	5	4	4	58	5	1	2
128	4	4	5	5	5	4	4	4	4	4	4	4	4	4	4	60	4	1	2
129	4	4	5	5	5	4	4	4	4	5	5	5	5	4	4	36	4	1	2
130	4	4	4	4	4	4	4	4	3	4	4	4	4	4	4	38	3	3	2
131	4	4	4	4	4	4	4	4	3	4	4	4	4	4	4	54	5	3	2
132	3	4	4	5	5	3	3	2	2	3	5	5	4	4	4	43	3	3	2
133	4	4	4	5	4	4	5	2	2	4	5	4	4	5	4	43	5	1	2
134	3	4	5	4	5	4	3	2	3	5	5	5	5	3	4	29	3	1	2
135	3	3	3	3	3	3	4	4	4	3	4	4	4	4	3	32	5	1	2
136	4	4	4	3	4	3	4	3	3	4	4	4	4	4	4	34	5	1	2
137	5	5	5	5	5	5	5	2	2	5	5	5	5	5	5	30	5	1	2
138	4	4	5	4	5	4	5	3	4	4	5	5	5	4	4	33	5	1	2
139	4	4	5	5	5	3	4	3	2	4	4	4	4	4	4	44	5	2	2
140	3	3	4	5	5	4	3	4	3	4	4	3	4	3	3	61	3	2	2
141	5	4	5	5	5	5	4	3	3	4	5	5	4	4	4	56	5	2	2
142	4	5	4	4	4	4	4	2	2	4	4	4	4	5	4	61	5	2	2
143	3	4	4	5	4	5	4	2	4	4	3	3	4	4	4	31	5	2	2
144	3	3	4	4	4	4	2	2	3	4				4	4	33	3	2	2
145	4	4	5	5	5	4	4	4	4	5	5	5	5	4	4	36	4	1	2
146	4	4	5	5	5	4	4	4	4	5	5	5	5	4	4	36	4	1	2
147	3	4	5	4	4	1	5	1	2	5	4	1	4	4	2	59	5	1	2
148	3	4	5	5	5	5	4	2	2	5	4	1	4	5	3	49	5	1	2
149	3	5	5	5	4	1	4	1	1	4	4	4	4	5	2	52	3	1	2
150	2	2	4	4	4	2	2	2	2	3				2	2	65	5	3	2
151	5	5	5	5	4	4	4	3	4	4	5	3	4	4	3	49	5	3	2
